# Supplementary material for: α2-3 Sialic acid binding and uptake by human monocyte-derived dendritic cells alters metabolism and cytokine release and initiates tolerizing T cell programming
Source: Immunother Adv. 2021 Jun 9;1(1):ltab012. doi: 10.1093/immadv/ltab012 (PMC9327115; doi:10.1093/immadv/ltab012)
Supplement: ltab012_suppl_Supplementary_Materials [file ltab012_suppl_supplementary_materials.zip]

Archive with 3 entries (3 files):
- ltab012_suppl_Supplementary_Table_S2.docx
- ltab012_suppl_Supplementary_Figure_S1.ai
- ltab012_suppl_Supplementary_Table_S1.docx
